# Supplementary material for: Drought resistance mechanisms of Phedimus aizoon L
Source: Sci Rep. 2021 Jun 30;11:13600. doi: 10.1038/s41598-021-93118-7 (PMC8245562; doi:10.1038/s41598-021-93118-7)
Supplement: Supplementary file 1 — Supplementary Information. [file 41598_2021_93118_MOESM1_ESM.xlsx]

## Sheet: 株高、根长、茎粗
	处理	10d	20d	30d	40d
株高 cm	CK	14.27±0.36a	15.82±1.32a	18.75±0.93a	21.65±0.61a
plant height	T1	13.51±0.74a	16.21±0.54a	18.39±0.48a	20.03±0.36b
	T2	12.95±1.11a	14.87±0.25a	16.28±0.25b	16.97±0.30c
	T3	11.09±0.69b	11.92±0.65b	12.24±0.64c	12.14±0.19d
根长 cm	CK	9.84±0.82c	15.32±0.78c	16.45±1.39ab	17.79±0.58b
root length	T1	13.67±1.07a	18.09±0.63a	17.71±0.48a	19.56±0.46a
	T2	14.06±0.16a	16.68±0.20b	17.01±0.46ab	17.21±0.29b
	T3	12.21±0.49b	15.05±0.72c	15.26±0.99b	13.92±0.87c
茎粗 cm	CK	0.482±0.009a	0.454±0.049a	0.486±0.032a	0.579±0.039a
stem diameter	T1	0.432±0.008b	0.495±0.014a	0.441±0.025ab	0.457±0.022b
	T2	0.420±0.018b	0.488±0.031a	0.410±0.034b	0.457±0.022b
	T3	0.421±0.020b	0.385±0.006b	0.388±0.012b	0.407±0.009c

## Sheet: 相对含水量
	10d	20d	30d	40d
CK	0.893921	0.899972	0.90195	0.911193
T1	0.880966	0.873934	0.839215	0.796781
T2	0.88044	0.858305	0.814825	0.741022
T3	0.881953	0.836407	0.764557	0.63292
标准误	0.0232323	0.0131007	0.0477069	0.0681102
	0.0565133	0.0113806	0.0109006	0.0129519
	0.0701924	0.00231853	0.00663553	0.00969199
	0.036049	0.0142559	0.0232843	0.0424325

## Sheet: 根活
	10d	20d	30d	40d
CK	12.401	11.3911	11.2223	13.1516
T1	14.6659	17.6415	25.1359	21.6985
T2	9.96891	11.9604	15.5563	11.8182
T3	8.58763	15.7172	8.70741	7.33685
误差	1.04876	0.692123	0.63599	0.848805
	0.574588	0.326721	1.87429	0.994867
	0.63933	0.504126	0.90655	1.1091
	0.60937	2.08484	0.82843	0.60937

## Sheet: 电导率
	10d	20d	30d	40d
CK	0.142754	0.249939	0.262913	0.42544
T1	0.150343	0.260813	0.2693	0.447105
T2	0.161744	0.276377	0.354678	0.486567
T3	0.1853	0.288618	0.404638	0.646202
误差	0.0123347	0.0251036	0.0303359	0.0250072
	0.0237409	0.00961696	0.0404088	0.0176043
	0.0243758	0.0156424	0.0133407	0.02383
	0.0184554	0.0327544	0.0509705	0.0173132

## Sheet: 海藻糖
	10d	20d	30d	40d
CK	4.93808	5.23696	4.82267	4.18546
T1	5.64336	6.56663	7.26105	7.17524
T2	6.01227	7.08942	8.09949	8.38062
T3	6.43544	7.54711	9.6077	7.18116
标准差
	10d	20d	30d	40d
CK	0.270978	0.75179	0.0828752	0.38252
T1	0.0697769	0.30415	0.374749	0.47451
T2	0.286024	0.191329	0.319361	0.359113
T3	0.363937	0.0965413	0.497993	0.288736

## Sheet: title page
	Title	Drought resistance mechanisms of Phedimus aizoon L.
	Authors' list	Yuhang Liu1, Zhongqun He1*, Yongdong Xie1,2, Lihong Su1, Ruijie Zhang1, Haixia Wang1, Chunyan Li1&Shengju Long1
	Affiliation	1College of Horticulture, Sichuan Agricultural University, Chengdu, 611130, PR China. 2Institute for Processing and Storage of Agricultural Products, Chengdu Academy of Agricultural and Forest Sciences, Chengdu, 611130, PR China.
	Email	hzqun328@sicau.edu.cn

## Sheet: paraffin section
测定项目 item	对照 Control	轻度胁迫 Mild stress	中度胁迫 Moderate stress	重度胁迫 Severe stress
叶片厚度 Leaf thickness/μm	740.56±5.33b	766.81±4.28a	718.59±3.34c	552.84±10.79d
上表皮厚度 Thickness of upper epidermis/μm	38.41±7.25a	32.45±3.18ab	36.56±1.99ab	28.77±2.26b
下表皮厚度 Thickness of lower epidermis/μm	24.56±7.73a	23.15±3.24a	14.52±3.10b	14.10±0.49b
角质层厚度 Cuticle thickness/μm	3.72±0.51a	3.96±0.69a	4.24±0.87a	4.33±0.74a

## Sheet: MDA
	10d	20d	30d	40d
CK	0.928816	0.927538	0.963478	0.990144
T1	0.933933	0.974514	0.995129	1.00578
T2	0.964443	0.990909	1.02548	1.05191
T3	0.992213	1.05894	1.11045	1.09903
标准差
	10d	20d	30d	40d
CK	0.0300474	0.0253868	0.0120393	0.0308722
T1	0.0132176	0.0315665	0.04028	0.0225661
T2	0.0211714	0.010565	0.0117066	0.0139043
T3	0.0443239	0.0252701	0.0256545	0.0121394
	μmol/g

## Sheet: soluble protein
	10d	20d	30d	40d
CK	0.375546	0.370952	0.361764	0.38014
T1	0.550115	0.555521	0.545521	0.59146
T2	0.517957	0.581824	0.59986	0.569048
T3	0.600648	0.635242	0.583144	0.455825
标准差
	10d	20d	30d	40d
CK	0.042104	0.0496908	0.028689	0.0484
T1	0.0137818	0.0200098	0.0621454	0.0364631
T2	0.021052	0.0218156	0.0747319	0.0253946
T3	0.0079569	0.0412132	0.0215385	0.0190147
					740.557
					766.81
					718.593
					552.837

## Sheet: soluble sugar
	10d	20d	30d	40d
CK	50.7305	58.0808	82.0968	119.164
T1	53.1375	70.9345	93.0456	175.654
T2	59.5055	87.4992	163.7	210.066
T3	64.1135	107.585	224.353	177.529
标准误	8.28506	5.13548	5.32114	13.404
	5.89051	7.27147	6.10384	15.8434
	3.49539	8.9255	14.3717	18.9503
	3.72973	15.2847	17.1141	12.7499

[truncated: 4 more sheets: Pro, SOD，CAT, photosynthetic, Soil parameters]
